# Supplementary material for: Reproducibility of dynamic contrast enhanced MRI derived transfer coefficient Ktrans in lung cancer
Source: PLoS One. 2022 Mar 8;17(3):e0265056. doi: 10.1371/journal.pone.0265056 (PMC8903254; doi:10.1371/journal.pone.0265056)
Supplement: S1 Dataset — Ktrans values from all readers for all lesions listed by location and size used for the calculation of ICC and wCOV. (XLSX) [file pone.0265056.s001.xlsx]

## Sheet: Rawdata
	Raw data of Ktrans values of all readers listed by tumor location and size
	Legend
	rat	rater
	ex	extrapulmonary lesion
	read	first or second read
	pul	intrapulmonary lesion
	u3	lesion < 3 cm
	o3	lesion >3 cm
Lesion number	rat1read1	rat2read1	rat2read2	rat3read1	rat3read2	exrat1read1	exrat2read1	exrat2read2	exrat3read1	exrat3read2	pulrat1read1	pulrat2read1	pulrat2read2	pulrat3read1	pulrat3read2	u3rat1read1	u3rat2read1	u3rat2read2	u3rat3read1	u3rat3read2	o3rat1read1	o3rat2read1	o3rat2read2	o3rat3read1	o3rat3read2
1	0.62476	0.730933	0.53672	0.479043	0.5891						0.62476	0.730933	0.53672	0.479043	0.5891						0.62476	0.730933	0.53672	0.479043	0.5891
2	0.106375	0.13212	0.14078	0.135233	0.1144						0.106375	0.13212	0.14078	0.135233	0.1144	0.106375	0.13212	0.14078	0.135233	0.1144
3	0.09355	0.0819333	0.1241	0.0726667	0.06625						0.09355	0.0819333	0.1241	0.0726667	0.06625	0.09355	0.0819333	0.1241	0.0726667	0.06625
4	0.4549	0.484038	0.615644	0.669427	0.34745						0.4549	0.484038	0.615644	0.669427	0.34745						0.4549	0.484038	0.615644	0.669427	0.34745
5	0.242925	0.19485	0.254657	0.236675	0.1462						0.242925	0.19485	0.254657	0.236675	0.1462						0.242925	0.19485	0.254657	0.236675	0.1462
6	0.8399	0.556795	0.472967	0.597482	0.54574						0.8399	0.556795	0.472967	0.597482	0.54574						0.8399	0.556795	0.472967	0.597482	0.54574
7	0.2492	0.240937	0.258423	0.26525	0.224475						0.2492	0.240937	0.258423	0.26525	0.224475						0.2492	0.240937	0.258423	0.26525	0.224475
8	0.33014	0.30125	0.327993	0.292123	0.242171						0.33014	0.30125	0.327993	0.292123	0.242171						0.33014	0.30125	0.327993	0.292123	0.242171
9	0.172975	0.236894	0.317862	0.296259	0.236614						0.172975	0.236894	0.317862	0.296259	0.236614						0.172975	0.236894	0.317862	0.296259	0.236614
10	0.2799	0.244469	0.307635	0.234045	0.242911						0.2799	0.244469	0.307635	0.234045	0.242911						0.2799	0.244469	0.307635	0.234045	0.242911
11	0.06292	0.121008	0.61697	0.276692	0.16384						0.06292	0.121008	0.61697	0.276692	0.16384						0.06292	0.121008	0.61697	0.276692	0.16384
12	1.035	1.02705	0.964225	0.987225	0.87794						1.035	1.02705	0.964225	0.987225	0.87794	1.035	1.02705	0.964225	0.987225	0.87794
13	1.00345	0.5223	0.71882	0.755233	0.481667						1.00345	0.5223	0.71882	0.755233	0.481667	1.00345	0.5223	0.71882	0.755233	0.481667
14	0.34025	0.2629	0.45725	0.306133	0.336425						0.34025	0.2629	0.45725	0.306133	0.336425	0.34025	0.2629	0.45725	0.306133	0.336425
15	0.43075	0.292467	0.3171	0.3779	0.285375						0.43075	0.292467	0.3171	0.3779	0.285375	0.43075	0.292467	0.3171	0.3779	0.285375
16	0.80055	0.7647	1.29704	1.17713	0.558						0.80055	0.7647	1.29704	1.17713	0.558	0.80055	0.7647	1.29704	1.17713	0.558
17	0.5747	0.33505	0.496475	0.3661	0.2555						0.5747	0.33505	0.496475	0.3661	0.2555	0.5747	0.33505	0.496475	0.3661	0.2555
18	4.5227	1.26045	4.4519	6.9366	5.31595						4.5227	1.26045	4.4519	6.9366	5.31595	4.5227	1.26045	4.4519	6.9366	5.31595
19	0.697367	1.29352	1.13593	1.06238	0.915533						0.697367	1.29352	1.13593	1.06238	0.915533						0.697367	1.29352	1.13593	1.06238	0.915533
20	0.6169	0.55375	0.799067	0.439875	0.7227						0.6169	0.55375	0.799067	0.439875	0.7227						0.6169	0.55375	0.799067	0.439875	0.7227
21	0.3189	0.169925	0.671275	0.403	0.232						0.3189	0.169925	0.671275	0.403	0.232						0.3189	0.169925	0.671275	0.403	0.232
22	0.3866	0.25176	0.42954	0.33894	0.360975						0.3866	0.25176	0.42954	0.33894	0.360975						0.3866	0.25176	0.42954	0.33894	0.360975
23	0.457233	0.38706	0.75246	0.54794	0.535433						0.457233	0.38706	0.75246	0.54794	0.535433						0.457233	0.38706	0.75246	0.54794	0.535433
24	0.430433	0.32626	0.271833	0.4669	0.210325						0.430433	0.32626	0.271833	0.4669	0.210325						0.430433	0.32626	0.271833	0.4669	0.210325
25	0.457667	0.46252	0.444133	0.44352	0.444267						0.457667	0.46252	0.444133	0.44352	0.444267						0.457667	0.46252	0.444133	0.44352	0.444267
26	0.532	0.3601	0.510229	0.440688	0.29514						0.532	0.3601	0.510229	0.440688	0.29514						0.532	0.3601	0.510229	0.440688	0.29514
27	1.3835	0.5324	0.48634	0.813033	0.29195						1.3835	0.5324	0.48634	0.813033	0.29195	1.3835	0.5324	0.48634	0.813033	0.29195
28	0.6602	0.47445	0.3823	0.8549	0.20605						0.6602	0.47445	0.3823	0.8549	0.20605	0.6602	0.47445	0.3823	0.8549	0.20605
29	3.7389	1.4069	0.9219	3.3901	0.526	3.7389	1.4069	0.9219	3.3901	0.526
30	0.6532	0.415575	2.61013	0.8691	1.5624	0.6532	0.415575	2.61013	0.8691	1.5624
31	0.8701	0.834033	1.05367	0.9745	1.8869	0.8701	0.834033	1.05367	0.9745	1.8869
32	0.6759	0.1871	0.65465	0.9545	0.5798	0.6759	0.1871	0.65465	0.9545	0.5798
33	0.878	0.0612333	0.18112	0.2196	0.0373	0.878	0.0612333	0.18112	0.2196	0.0373
34	1.11895	0.78358	0.61598	1.15617	1.6622	1.11895	0.78358	0.61598	1.15617	1.6622
35	0.7151	0.45856	0.4484	0.672433	1.24235	0.7151	0.45856	0.4484	0.672433	1.24235
36	1.0013	0.593625	0.71475	1.20548	1.19137	1.0013	0.593625	0.71475	1.20548	1.19137
37	0.06215	0.0890667	0.0821	0.08205	0.0848						0.06215	0.0890667	0.0821	0.08205	0.0848	0.06215	0.0890667	0.0821	0.08205	0.0848
38	0.0183	0.0198	0.0267	0.0311	0.1512						0.0183	0.0198	0.0267	0.0311	0.1512	0.0183	0.0198	0.0267	0.0311	0.1512
39	0.0208	0.3341	0.03655	0.0141	0.0065						0.0208	0.3341	0.03655	0.0141	0.0065	0.0208	0.3341	0.03655	0.0141	0.0065
40	1.3313	1.1035	4.3536	2.6223	4.0555						1.3313	1.1035	4.3536	2.6223	4.0555	1.3313	1.1035	4.3536	2.6223	4.0555
41	1.6253	1.0628	0.9992	2.7795	1.0918						1.6253	1.0628	0.9992	2.7795	1.0918	1.6253	1.0628	0.9992	2.7795	1.0918
42	1.0166	0.5934	1.37205	0.627	0.4745						1.0166	0.5934	1.37205	0.627	0.4745	1.0166	0.5934	1.37205	0.627	0.4745
43	1.4468	1.1093	0.80275	1.9605	1.9879						1.4468	1.1093	0.80275	1.9605	1.9879	1.4468	1.1093	0.80275	1.9605	1.9879
44	0.5513	0.41765	0.4178	0.2617							0.5513	0.41765	0.4178	0.2617							0.5513	0.41765	0.4178	0.2617
45	0.4066	0.35485	0.370686	0.22695	0.4348						0.4066	0.35485	0.370686	0.22695	0.4348						0.4066	0.35485	0.370686	0.22695	0.4348
46	0.3418	0.306533	0.33154	0.1522	0.321733						0.3418	0.306533	0.33154	0.1522	0.321733						0.3418	0.306533	0.33154	0.1522	0.321733
47	0.2987	0.1997	0.2935	0.2416	0.1097						0.2987	0.1997	0.2935	0.2416	0.1097						0.2987	0.1997	0.2935	0.2416	0.1097
48	0.2195	0.238633	0.218467	0.1927	0.131						0.2195	0.238633	0.218467	0.1927	0.131	0.2195	0.238633	0.218467	0.1927	0.131
49	0.0241	0.231033	0.197967	0.150803	0.162267						0.0241	0.231033	0.197967	0.150803	0.162267	0.0241	0.231033	0.197967	0.150803	0.162267
50		0.0206	0.0244	0.0232	0.0253							0.0206	0.0244	0.0232	0.0253		0.0206	0.0244	0.0232	0.0253
51	0.2195	1.40462	1.54761	2.52697	4.31975	0.2195	1.40462	1.54761	2.52697	4.31975
52	1.1986	0.906778	0.75145	1.4065	2.21965	1.1986	0.906778	0.75145	1.4065	2.21965
53		0.86178	0.87698	1.2688	0.9031		0.86178	0.87698	1.2688	0.9031
54	1.19445	0.556433	0.21676	0.89985	0.6999	1.19445	0.556433	0.21676	0.89985	0.6999
55	0.29205	0.19925	0.15565	0.186	0.2025	0.29205	0.19925	0.15565	0.186	0.2025
56	0.2451	0.0595	0.221367	0.2002	0.2422	0.2451	0.0595	0.221367	0.2002	0.2422
57	0.5479	0.552025	0.748733	0.456567	0.543467						0.5479	0.552025	0.748733	0.456567	0.543467	0.5479	0.552025	0.748733	0.456567	0.543467
58	0.1807	0.1238	0.178333	0.122067	0.138733						0.1807	0.1238	0.178333	0.122067	0.138733	0.1807	0.1238	0.178333	0.122067	0.138733
59	0.1053	0.0369	0.0941	0.0813	0.0883						0.1053	0.0369	0.0941	0.0813	0.0883	0.1053	0.0369	0.0941	0.0813	0.0883
60	0.55755	0.984617	0.89635	2.24293	1.01675						0.55755	0.984617	0.89635	2.24293	1.01675						0.55755	0.984617	0.89635	2.24293	1.01675
61	0.4107	0.526875	0.407357	1.43024	0.3363						0.4107	0.526875	0.407357	1.43024	0.3363						0.4107	0.526875	0.407357	1.43024	0.3363
62	5.5601	6.7397	6.8629	6.0188	7.9946						5.5601	6.7397	6.8629	6.0188	7.9946	5.5601	6.7397	6.8629	6.0188	7.9946
63	1.1602	1.3812	1.479	1.5165	2.3667						1.1602	1.3812	1.479	1.5165	2.3667	1.1602	1.3812	1.479	1.5165	2.3667
64	1.923	2.059	2.19415	3.1633	2.3337						1.923	2.059	2.19415	3.1633	2.3337	1.923	2.059	2.19415	3.1633	2.3337
65	1.5569	1.4268	1.24075	0.0468	1.5819						1.5569	1.4268	1.24075	0.0468	1.5819	1.5569	1.4268	1.24075	0.0468	1.5819
66	1.9831	2.57335	1.45077	0.9379	1.1375						1.9831	2.57335	1.45077	0.9379	1.1375	1.9831	2.57335	1.45077	0.9379	1.1375
67	1.323	0.338579	0.414444	1.213	1.0966						1.323	0.338579	0.414444	1.213	1.0966						1.323	0.338579	0.414444	1.213	1.0966
68	0.6021	0.709476	0.4388	0.260356	0.4961						0.6021	0.709476	0.4388	0.260356	0.4961						0.6021	0.709476	0.4388	0.260356	0.4961
69	0.175	0.24643	0.370833	0.070525	0.08955						0.175	0.24643	0.370833	0.070525	0.08955						0.175	0.24643	0.370833	0.070525	0.08955
70	2.61134	3.29306	2.82511	2.51947	3.7588						2.61134	3.29306	2.82511	2.51947	3.7588						2.61134	3.29306	2.82511	2.51947	3.7588
71	1.87885	2.05012	1.79236	1.7319	1.96374						1.87885	2.05012	1.79236	1.7319	1.96374						1.87885	2.05012	1.79236	1.7319	1.96374
72	1.35135	2.22397	2.30775	1.87157	2.00697						1.35135	2.22397	2.30775	1.87157	2.00697						1.35135	2.22397	2.30775	1.87157	2.00697
73	4.06243	4.06751	3.46674	1.37977	2.88298						4.06243	4.06751	3.46674	1.37977	2.88298						4.06243	4.06751	3.46674	1.37977	2.88298
74	0.35742	0.566412	0.597875	0.612413	0.52832						0.35742	0.566412	0.597875	0.612413	0.52832						0.35742	0.566412	0.597875	0.612413	0.52832
75	0.318	0.8753	0.71141	0.7016	0.883729						0.318	0.8753	0.71141	0.7016	0.883729						0.318	0.8753	0.71141	0.7016	0.883729
76	0.58	0.690631	0.827536	0.5046	0.34938						0.58	0.690631	0.827536	0.5046	0.34938						0.58	0.690631	0.827536	0.5046	0.34938
77	0.266667	0.43201	0.527723	0.239371	0.26258						0.266667	0.43201	0.527723	0.239371	0.26258						0.266667	0.43201	0.527723	0.239371	0.26258
78	0.533333	0.374986	0.422236	0.15602	0.196425						0.533333	0.374986	0.422236	0.15602	0.196425						0.533333	0.374986	0.422236	0.15602	0.196425
79	0.723333			0.623		0.723333			0.623
80		0.653086	0.739075	0.4971			0.653086	0.739075	0.4971
81	0.68	0.429175	0.65365		0						0.68	0.429175	0.65365		0	0.68	0.429175	0.65365		0
82	0.31	0.3177	0.3091		0.01285						0.31	0.3177	0.3091		0.01285	0.31	0.3177	0.3091		0.01285
83	2.66	3.62873	3.11341	1.6409	2.2184						2.66	3.62873	3.11341	1.6409	2.2184						2.66	3.62873	3.11341	1.6409	2.2184
84	1.765	1.58892	1.21367	0.36038	1.81232						1.765	1.58892	1.21367	0.36038	1.81232						1.765	1.58892	1.21367	0.36038	1.81232
85	0.3575	0.907967	1.10531	0.283567	1.05095						0.3575	0.907967	1.10531	0.283567	1.05095						0.3575	0.907967	1.10531	0.283567	1.05095
86	1.435	1.0282	1.6117	0.79346	1.14823						1.435	1.0282	1.6117	0.79346	1.14823						1.435	1.0282	1.6117	0.79346	1.14823
87	1.255	0.87066	1.17993	0.35805	0.726825						1.255	0.87066	1.17993	0.35805	0.726825						1.255	0.87066	1.17993	0.35805	0.726825
88	0.33	0.42385	0.362575	0.3236	0.322						0.33	0.42385	0.362575	0.3236	0.322	0.33	0.42385	0.362575	0.3236	0.322
89	0.725	0.884243	0.947189	0.667186	0.798929						0.725	0.884243	0.947189	0.667186	0.798929						0.725	0.884243	0.947189	0.667186	0.798929
90	0.28	1.71137	1.41081	0.32846	0.304233						0.28	1.71137	1.41081	0.32846	0.304233						0.28	1.71137	1.41081	0.32846	0.304233
91	0.305	0.828778	0.698456	0.396246	0.366333						0.305	0.828778	0.698456	0.396246	0.366333						0.305	0.828778	0.698456	0.396246	0.366333
92	1.565	1.74217	1.19774	1.02103	1.48475						1.565	1.74217	1.19774	1.02103	1.48475						1.565	1.74217	1.19774	1.02103	1.48475
93	0.81	1.10498	1.1481	0.68745	1.0349						0.81	1.10498	1.1481	0.68745	1.0349						0.81	1.10498	1.1481	0.68745	1.0349
94	0.676667	0.600233	0.673	0.6165	0.537867						0.676667	0.600233	0.673	0.6165	0.537867	0.676667	0.600233	0.673	0.6165	0.537867
95	0.22	0.300233	0.24908	0.2183	0.3729						0.22	0.300233	0.24908	0.2183	0.3729	0.22	0.300233	0.24908	0.2183	0.3729
96	0.14	0.167833	0.13062	0.10795	0.15785						0.14	0.167833	0.13062	0.10795	0.15785	0.14	0.167833	0.13062	0.10795	0.15785
97	1.26	2.6516	1.03025	1.6588	1.8024						1.26	2.6516	1.03025	1.6588	1.8024	1.26	2.6516	1.03025	1.6588	1.8024
98	0.28	0.2715	0.2544	1.1615	0.24315						0.28	0.2715	0.2544	1.1615	0.24315	0.28	0.2715	0.2544	1.1615	0.24315
99	0.52	0.3311	0.6776	9.7341	0.2591						0.52	0.3311	0.6776	9.7341	0.2591	0.52	0.3311	0.6776	9.7341	0.2591
100	0.8	0.849129	0.67545	0.679825	0.6701						0.8	0.849129	0.67545	0.679825	0.6701						0.8	0.849129	0.67545	0.679825	0.6701
101	0.195	0.12948	0.213775	0.1894	0.18745						0.195	0.12948	0.213775	0.1894	0.18745						0.195	0.12948	0.213775	0.1894	0.18745
102	1.16	2.7159	1.00704	0.9028	0.93755						1.16	2.7159	1.00704	0.9028	0.93755	1.16	2.7159	1.00704	0.9028	0.93755
103	0.15	0.337667	0.510933	0.1114	0.1222						0.15	0.337667	0.510933	0.1114	0.1222	0.15	0.337667	0.510933	0.1114	0.1222
104	0.09	0.73695	0.6923	0.0028	0.7279						0.09	0.73695	0.6923	0.0028	0.7279	0.09	0.73695	0.6923	0.0028	0.7279
105	0.430433	0.32626	0.271833	0.4669	0.210325						0.430433	0.32626	0.271833	0.4669	0.210325						0.430433	0.32626	0.271833	0.4669	0.210325
106	0.457667	0.46252	0.444133	0.44352	0.444267						0.457667	0.46252	0.444133	0.44352	0.444267						0.457667	0.46252	0.444133	0.44352	0.444267
107	0.532	0.3601	0.510229	0.440688	0.29514						0.532	0.3601	0.510229	0.440688	0.29514						0.532	0.3601	0.510229	0.440688	0.29514
